# Supplementary material for: SOX9 is a critical regulator of TSPAN8-mediated metastasis in pancreatic cancer
Source: Oncogene. 2021 Jun 23;40(30):4884–93. doi: 10.1038/s41388-021-01864-9 (PMC8321899; doi:10.1038/s41388-021-01864-9)
Supplement: Supplementary file 6 — Supplementary table 1 [file 41388_2021_1864_MOESM6_ESM.xls]

## Sheet: Sheet1
Supplementary Table 1. TSPAN8 IHC staining in normal adjacent tissues and tumor tissues in PDAC.
Targets	Expression level	Normal adjacent tissues (%)	tumor tissues (%)
TSPAN8	0	35 (94.59%)	22 (25.29%)
	1	2 (5.41%)	27 (31.03%)
	2	0 (0%)	25 (28.73%)
	3	0 (0%)	13 (14.95%)
