# Supplementary material for: SOX9 is a critical regulator of TSPAN8-mediated metastasis in pancreatic cancer
Source: Oncogene. 2021 Jun 23;40(30):4884–93. doi: 10.1038/s41388-021-01864-9 (PMC8321899; doi:10.1038/s41388-021-01864-9)
Supplement: Supplementary file 7 — Supplementary table 2 [file 41388_2021_1864_MOESM7_ESM.xlsx]

## Sheet: Sheet1
Supplementary Table 2. The GO terms of SOX9 enriching genes response to stimulus, cell migration, motility and growth.
Catergory	GO_Term	Cluster frequency	Corrected P-value	EGFR-related genes annotated to the term
biological_process	GO:0048583 regulation of response to stimulus	252 out of 1077 genes, 23.4%	1.87e-13	MAPK8IP1 PIK3AP1 CDC42 MAPK14 MAPKAPK3 NRAS PIK3CD PIK3R5 PLCG1 SPHK1 VEGFA TSPAN8 ABL1 ABL2 AKT1 AKT2 AKT3 BRAF GAB1 JUN NCK1 RAF1 SRC CAMK2A CAMK2B EGFR EGF ERBB2 ERBB4 MTOR MAPK1 NRG1 NRG2 NRG3 NRG4 PAK1 PAK3 PIK3CD PIK3R1 PIK3R3 PLCG1 PRKCA PTK2 MYC CAMK2D CDKN1A CDNK1B GSK3B PAK3 PIK3CA PTK2 STAT5B
biological_process	GO:0030334 regulation of cell migration	55 out of 1077 genes, 5.1%	1.99e-08
biological_process	GO:2000147 positive regulation of cell motility	35 out of 1077 genes, 3.3%	3.33e-08
biological_process	GO:0040008 regulation of growth	45 out of 1077 genes, 4.2%	0.00216
biological_process	GO:0048870 cell motility	61 out of 1077 genes, 5.7%	0.00329
