# Supplementary material for: SOX9 is a critical regulator of TSPAN8-mediated metastasis in pancreatic cancer
Source: Oncogene. 2021 Jun 23;40(30):4884–93. doi: 10.1038/s41388-021-01864-9 (PMC8321899; doi:10.1038/s41388-021-01864-9)
Supplement: Supplementary file 8 — Supplementary table 3 [file 41388_2021_1864_MOESM8_ESM.xlsx]

## Sheet: Sheet1
Supplementary Table 3. The GO terms which P<0.05 in our research.
Catergory	GO_Term	Cluster frequency	Corrected P-value
biological_process	GO:0032502 developmental process	351 out of 1077 genes, 32.6%	9.78e-33
biological_process	GO:0048518 positive regulation of biological process	366 out of 1077 genes, 34.0%	1.43e-32
biological_process	GO:0048856 anatomical structure development	331 out of 1077 genes, 30.8%	2.88e-30
biological_process	GO:0048522 positive regulation of cellular process	327 out of 1077 genes, 30.4%	1.93e-29
biological_process	GO:0007275 multicellular organism development	309 out of 1077 genes, 28.7%	1.3e-28
biological_process	GO:0009987 cellular process	838 out of 1077 genes, 77.8%	1.89e-28
biological_process	GO:0007399 nervous system development	153 out of 1077 genes, 14.2%	1.25e-25
biological_process	GO:0048731 system development	273 out of 1077 genes, 25.4%	1.24e-23
biological_process	GO:0050793 regulation of developmental process	165 out of 1077 genes, 15.3%	2.1e-23
biological_process	GO:0016043 cellular component organization	337 out of 1077 genes, 31.3%	3.66e-23
biological_process	GO:0065008 regulation of biological quality	245 out of 1077 genes, 22.7%	1.44e-22
biological_process	GO:0051239 regulation of multicellular organismal process	192 out of 1077 genes, 17.9%	8.27e-22
biological_process	GO:0071840 cellular component organization or biogenesis	347 out of 1077 genes, 32.2%	9.98e-22
biological_process	GO:0022008 neurogenesis	108 out of 1077 genes, 10.0%	7.56e-21
biological_process	GO:0048699 generation of neurons	102 out of 1077 genes, 9.5%	1.65e-20
biological_process	GO:0048523 negative regulation of cellular process	287 out of 1077 genes, 26.7%	3.07e-20
biological_process	GO:0048869 cellular developmental process	233 out of 1077 genes, 21.7%	2.07e-19
biological_process	GO:0009893 positive regulation of metabolic process	222 out of 1077 genes, 20.7%	4.92e-19
biological_process	GO:0030154 cell differentiation	228 out of 1077 genes, 21.2%	5.18e-18
biological_process	GO:0048468 cell development	106 out of 1077 genes, 9.9%	5.26e-18
biological_process	GO:0010604 positive regulation of macromolecule metabolic process	207 out of 1077 genes, 19.3%	9.33e-18
biological_process	GO:0045595 regulation of cell differentiation	117 out of 1077 genes, 10.9%	2.16e-17
biological_process	GO:0032879 regulation of localization	169 out of 1077 genes, 15.7%	2.46e-17
biological_process	GO:0048519 negative regulation of biological process	316 out of 1077 genes, 29.4%	3.2e-17
biological_process	GO:0051173 positive regulation of nitrogen compound metabolic process	198 out of 1077 genes, 18.4%	4.98e-17
biological_process	GO:0051128 regulation of cellular component organization	158 out of 1077 genes, 14.7%	7.3e-17
biological_process	GO:2000026 regulation of multicellular organismal development	129 out of 1077 genes, 12.0%	7.47e-17
biological_process	GO:0036211 protein modification process	193 out of 1077 genes, 18.0%	9.11e-17
biological_process	GO:0006464 cellular protein modification process	193 out of 1077 genes, 18.0%	9.11e-17
biological_process	GO:0031325 positive regulation of cellular metabolic process	205 out of 1077 genes, 19.0%	1.16e-16
biological_process	GO:0009653 anatomical structure morphogenesis	135 out of 1077 genes, 12.6%	2.29e-16
biological_process	GO:0010646 regulation of cell communication	218 out of 1077 genes, 20.3%	2.34e-16
biological_process	GO:0023051 regulation of signaling	220 out of 1077 genes, 20.4%	5.12e-16
biological_process	GO:0044260 cellular macromolecule metabolic process	327 out of 1077 genes, 30.4%	1.22e-15
biological_process	GO:0065007 biological regulation	702 out of 1077 genes, 65.2%	1.43e-15
biological_process	GO:0051179 localization	331 out of 1077 genes, 30.8%	2.84e-15
biological_process	GO:0044237 cellular metabolic process	472 out of 1077 genes, 43.9%	6.67e-15
biological_process	GO:0050794 regulation of cellular process	626 out of 1077 genes, 58.2%	7.02e-15
biological_process	GO:0043412 macromolecule modification	204 out of 1077 genes, 19.0%	1.08e-14
biological_process	GO:0050789 regulation of biological process	664 out of 1077 genes, 61.7%	4.52e-14
biological_process	GO:0044238 primary metabolic process	471 out of 1077 genes, 43.7%	6.56e-14
biological_process	GO:0048583 regulation of response to stimulus	252 out of 1077 genes, 23.4%	1.87e-13
biological_process	GO:0009966 regulation of signal transduction	197 out of 1077 genes, 18.3%	2.59e-13
biological_process	GO:0044267 cellular protein metabolic process	229 out of 1077 genes, 21.3%	3.29e-13
biological_process	GO:0032501 multicellular organismal process	406 out of 1077 genes, 37.7%	4.26e-13
biological_process	GO:0051094 positive regulation of developmental process	89 out of 1077 genes, 8.3%	4.44e-13
biological_process	GO:0071310 cellular response to organic substance	146 out of 1077 genes, 13.6%	5.18e-13
biological_process	GO:0030030 cell projection organization	76 out of 1077 genes, 7.1%	5.88e-13
biological_process	GO:0010033 response to organic substance	182 out of 1077 genes, 16.9%	7.52e-13
biological_process	GO:0050896 response to stimulus	478 out of 1077 genes, 44.4%	7.59e-13
biological_process	GO:0120036 plasma membrane bounded cell projection organization	73 out of 1077 genes, 6.9%	8.55e-13
biological_process	GO:0051240 positive regulation of multicellular organismal process	110 out of 1077 genes, 10.2%	9.39e-13
biological_process	GO:0030182 neuron differentiation	66 out of 1077 genes, 6.2%	1.16e-12
biological_process	GO:0051246 regulation of protein metabolic process	173 out of 1077 genes, 16.1%	1.39e-12
biological_process	GO:0070887 cellular response to chemical stimulus	174 out of 1077 genes, 16.2%	1.45e-12
biological_process	GO:0048666 neuron development	55 out of 1077 genes, 5.2%	2.25e-12
biological_process	GO:0008152 metabolic process	515 out of 1077 genes, 47.8%	2.3e-12
biological_process	GO:0006793 phosphorus metabolic process	139 out of 1077 genes, 13.0%	2.43e-12
biological_process	GO:0006807 nitrogen compound metabolic process	442 out of 1077 genes, 41.0%	2.56e-12
biological_process	GO:0022603 regulation of anatomical structure morphogenesis	68 out of 1077 genes, 6.4%	3.24e-12
biological_process	GO:0071704 organic substance metabolic process	488 out of 1077 genes, 45.3%	6.81e-12
biological_process	GO:0006796 phosphate-containing compound metabolic process	137 out of 1077 genes, 12.8%	7.02e-12
biological_process	GO:0051716 cellular response to stimulus	380 out of 1077 genes, 35.3%	1.6e-11
biological_process	GO:0043170 macromolecule metabolic process	389 out of 1077 genes, 36.1%	1.61e-11
biological_process	GO:0051130 positive regulation of cellular component organization	80 out of 1077 genes, 7.5%	1.71e-11
biological_process	GO:0032268 regulation of cellular protein metabolic process	161 out of 1077 genes, 15.0%	1.85e-11
biological_process	GO:0045597 positive regulation of cell differentiation	65 out of 1077 genes, 6.1%	2.11e-11
biological_process	GO:0031175 neuron projection development	46 out of 1077 genes, 4.3%	2.91e-11
biological_process	GO:0032989 cellular component morphogenesis	53 out of 1077 genes, 5.0%	5.3e-11
biological_process	GO:0006928 movement of cell or subcellular component	93 out of 1077 genes, 8.7%	7.93e-11
biological_process	GO:0031344 regulation of cell projection organization	46 out of 1077 genes, 4.3%	1.41e-10
biological_process	GO:0060284 regulation of cell development	62 out of 1077 genes, 5.8%	1.92e-10
biological_process	GO:0051270 regulation of cellular component movement	64 out of 1077 genes, 6.0%	2.02e-10
biological_process	GO:0051247 positive regulation of protein metabolic process	108 out of 1077 genes, 10.0%	2.46e-10
biological_process	GO:0007154 cell communication	314 out of 1077 genes, 29.2%	2.88e-10
biological_process	GO:1902531 regulation of intracellular signal transduction	118 out of 1077 genes, 11.0%	2.99e-10
biological_process	GO:0019538 protein metabolic process	263 out of 1077 genes, 24.4%	4.12e-10
biological_process	GO:0050767 regulation of neurogenesis	54 out of 1077 genes, 5.1%	7.64e-10
biological_process	GO:0120035 regulation of plasma membrane bounded cell projection organization	45 out of 1077 genes, 4.2%	7.77e-10
biological_process	GO:0048513 animal organ development	194 out of 1077 genes, 18.0%	8.31e-10
biological_process	GO:1901564 organonitrogen compound metabolic process	326 out of 1077 genes, 30.3%	1.2e-09
biological_process	GO:0040012 regulation of locomotion	63 out of 1077 genes, 5.9%	1.39e-09
biological_process	GO:2000145 regulation of cell motility	59 out of 1077 genes, 5.5%	1.61e-09
biological_process	GO:0023052 signaling	306 out of 1077 genes, 28.5%	1.63e-09
biological_process	GO:0006996 organelle organization	205 out of 1077 genes, 19.0%	2.77e-09
biological_process	GO:0051234 establishment of localization	267 out of 1077 genes, 24.8%	2.82e-09
biological_process	GO:0045664 regulation of neuron differentiation	44 out of 1077 genes, 4.2%	3.29e-09
biological_process	GO:0000902 cell morphogenesis	46 out of 1077 genes, 4.4%	3.64e-09
biological_process	GO:0031399 regulation of protein modification process	114 out of 1077 genes, 10.7%	7.9e-09
biological_process	GO:0032990 cell part morphogenesis	35 out of 1077 genes, 3.3%	7.93e-09
biological_process	GO:0010628 positive regulation of gene expression	123 out of 1077 genes, 11.4%	1.11e-08
biological_process	GO:0019220 regulation of phosphate metabolic process	109 out of 1077 genes, 10.2%	1.22e-08
biological_process	GO:0048585 negative regulation of response to stimulus	100 out of 1077 genes, 9.4%	1.22e-08
biological_process	GO:0035556 intracellular signal transduction	106 out of 1077 genes, 9.9%	1.23e-08
biological_process	GO:0051174 regulation of phosphorus metabolic process	109 out of 1077 genes, 10.2%	1.32e-08
biological_process	GO:0007010 cytoskeleton organization	71 out of 1077 genes, 6.6%	1.57e-08
biological_process	GO:0032270 positive regulation of cellular protein metabolic process	101 out of 1077 genes, 9.4%	1.82e-08
biological_process	GO:0030334 regulation of cell migration	55 out of 1077 genes, 5.1%	1.99e-08
biological_process	GO:0007417 central nervous system development	63 out of 1077 genes, 5.9%	2.23e-08
biological_process	GO:0048858 cell projection morphogenesis	34 out of 1077 genes, 3.2%	2.25e-08
biological_process	GO:0120039 plasma membrane bounded cell projection morphogenesis	33 out of 1077 genes, 3.1%	2.9e-08
biological_process	GO:0051960 regulation of nervous system development	60 out of 1077 genes, 5.6%	2.94e-08
biological_process	GO:0051049 regulation of transport	113 out of 1077 genes, 10.5%	3.12e-08
biological_process	GO:0051272 positive regulation of cellular component movement	36 out of 1077 genes, 3.3%	3.26e-08
biological_process	GO:2000147 positive regulation of cell motility	35 out of 1077 genes, 3.3%	3.33e-08
biological_process	GO:0010975 regulation of neuron projection development	34 out of 1077 genes, 3.2%	4.97e-08
biological_process	GO:0048812 neuron projection morphogenesis	33 out of 1077 genes, 3.1%	7.82e-08
biological_process	GO:0045935 positive regulation of nucleobase-containing compound metabolic process	118 out of 1077 genes, 11.0%	7.99e-08
biological_process	GO:0019222 regulation of metabolic process	391 out of 1077 genes, 36.3%	9.42e-08
biological_process	GO:0051726 regulation of cell cycle	73 out of 1077 genes, 6.8%	9.95e-08
biological_process	GO:0007166 cell surface receptor signaling pathway	140 out of 1077 genes, 13.1%	1.11e-07
biological_process	GO:0030335 positive regulation of cell migration	33 out of 1077 genes, 3.1%	1.39e-07
biological_process	GO:0006810 transport	258 out of 1077 genes, 24.0%	1.52e-07
biological_process	GO:0009719 response to endogenous stimulus	92 out of 1077 genes, 8.6%	1.65e-07
biological_process	GO:0023057 negative regulation of signaling	85 out of 1077 genes, 7.9%	1.7e-07
biological_process	GO:0040017 positive regulation of locomotion	36 out of 1077 genes, 3.4%	2.09e-07
biological_process	GO:0010648 negative regulation of cell communication	85 out of 1077 genes, 7.9%	2.14e-07
biological_process	GO:0007165 signal transduction	285 out of 1077 genes, 26.5%	3.52e-07
biological_process	GO:0044093 positive regulation of molecular function	110 out of 1077 genes, 10.2%	3.95e-07
biological_process	GO:0071495 cellular response to endogenous stimulus	75 out of 1077 genes, 7.0%	6.01e-07
biological_process	GO:0048667 cell morphogenesis involved in neuron differentiation	29 out of 1077 genes, 2.8%	6.01e-07
biological_process	GO:0030029 actin filament-based process	37 out of 1077 genes, 3.5%	6.77e-07
biological_process	GO:0061564 axon development	28 out of 1077 genes, 2.6%	7.15e-07
biological_process	GO:0006468 protein phosphorylation	61 out of 1077 genes, 5.7%	7.43e-07
biological_process	GO:0000904 cell morphogenesis involved in differentiation	37 out of 1077 genes, 3.5%	8.99e-07
biological_process	GO:0072359 circulatory system development	56 out of 1077 genes, 5.2%	1.06e-06
biological_process	GO:0051254 positive regulation of RNA metabolic process	106 out of 1077 genes, 9.9%	1.27e-06
biological_process	GO:0060322 head development	52 out of 1077 genes, 4.8%	1.39e-06
biological_process	GO:0060255 regulation of macromolecule metabolic process	361 out of 1077 genes, 33.5%	1.52e-06
biological_process	GO:0032880 regulation of protein localization	63 out of 1077 genes, 5.9%	1.52e-06
biological_process	GO:0045893 positive regulation of transcription, DNA-templated	96 out of 1077 genes, 9.0%	1.83e-06
biological_process	GO:0032446 protein modification by small protein conjugation	45 out of 1077 genes, 4.2%	1.88e-06
biological_process	GO:0007169 transmembrane receptor protein tyrosine kinase signaling pathway	34 out of 1077 genes, 3.2%	1.89e-06
biological_process	GO:0009894 regulation of catabolic process	57 out of 1077 genes, 5.4%	2.07e-06
biological_process	GO:0080090 regulation of primary metabolic process	355 out of 1077 genes, 33.0%	2.17e-06
biological_process	GO:0031401 positive regulation of protein modification process	78 out of 1077 genes, 7.3%	2.19e-06
biological_process	GO:0048584 positive regulation of response to stimulus	136 out of 1077 genes, 12.6%	2.37e-06
biological_process	GO:1901699 cellular response to nitrogen compound	42 out of 1077 genes, 3.9%	2.62e-06
biological_process	GO:0042127 regulation of cell proliferation	101 out of 1077 genes, 9.4%	2.69e-06
biological_process	GO:0007167 enzyme linked receptor protein signaling pathway	46 out of 1077 genes, 4.3%	2.93e-06
biological_process	GO:0022607 cellular component assembly	153 out of 1077 genes, 14.3%	3.53e-06
biological_process	GO:0010720 positive regulation of cell development	36 out of 1077 genes, 3.4%	3.94e-06
biological_process	GO:0009892 negative regulation of metabolic process	173 out of 1077 genes, 16.1%	4.35e-06
biological_process	GO:0031323 regulation of cellular metabolic process	361 out of 1077 genes, 33.5%	4.45e-06
biological_process	GO:0042325 regulation of phosphorylation	96 out of 1077 genes, 8.9%	4.59e-06
biological_process	GO:0050769 positive regulation of neurogenesis	32 out of 1077 genes, 3.0%	4.78e-06
biological_process	GO:0031324 negative regulation of cellular metabolic process	153 out of 1077 genes, 14.3%	5.09e-06
biological_process	GO:0009968 negative regulation of signal transduction	78 out of 1077 genes, 7.3%	5.27e-06
biological_process	GO:0007049 cell cycle	84 out of 1077 genes, 7.8%	5.45e-06
biological_process	GO:0040011 locomotion	77 out of 1077 genes, 7.2%	5.52e-06
biological_process	GO:0016567 protein ubiquitination	41 out of 1077 genes, 3.9%	5.94e-06
biological_process	GO:0060341 regulation of cellular localization	55 out of 1077 genes, 5.2%	5.99e-06
biological_process	GO:0031346 positive regulation of cell projection organization	26 out of 1077 genes, 2.5%	6.19e-06
biological_process	GO:0051171 regulation of nitrogen compound metabolic process	345 out of 1077 genes, 32.1%	7.08e-06
biological_process	GO:0009891 positive regulation of biosynthetic process	123 out of 1077 genes, 11.4%	7.36e-06
biological_process	GO:0048638 regulation of developmental growth	23 out of 1077 genes, 2.2%	7.95e-06
biological_process	GO:0007409 axonogenesis	25 out of 1077 genes, 2.4%	8.24e-06
biological_process	GO:0007420 brain development	49 out of 1077 genes, 4.6%	8.77e-06
biological_process	GO:0010557 positive regulation of macromolecule biosynthetic process	116 out of 1077 genes, 10.8%	1.04e-05
biological_process	GO:0022604 regulation of cell morphogenesis	33 out of 1077 genes, 3.1%	1.33e-05
biological_process	GO:0045666 positive regulation of neuron differentiation	25 out of 1077 genes, 2.4%	1.51e-05
biological_process	GO:0031328 positive regulation of cellular biosynthetic process	121 out of 1077 genes, 11.3%	1.59e-05
biological_process	GO:0051056 regulation of small GTPase mediated signal transduction	23 out of 1077 genes, 2.2%	1.59e-05
biological_process	GO:1902680 positive regulation of RNA biosynthetic process	101 out of 1077 genes, 9.4%	1.76e-05
biological_process	GO:0016310 phosphorylation	82 out of 1077 genes, 7.6%	1.83e-05
biological_process	GO:0030001 metal ion transport	41 out of 1077 genes, 3.9%	1.84e-05
biological_process	GO:0043085 positive regulation of catalytic activity	88 out of 1077 genes, 8.2%	1.87e-05
biological_process	GO:0035295 tube development	54 out of 1077 genes, 5.1%	1.97e-05
biological_process	GO:1903508 positive regulation of nucleic acid-templated transcription	100 out of 1077 genes, 9.4%	2.01e-05
biological_process	GO:0023056 positive regulation of signaling	109 out of 1077 genes, 10.1%	2.06e-05
biological_process	GO:0097485 neuron projection guidance	18 out of 1077 genes, 1.7%	2.28e-05
biological_process	GO:0045944 positive regulation of transcription by RNA polymerase II	76 out of 1077 genes, 7.1%	2.42e-05
biological_process	GO:0071417 cellular response to organonitrogen compound	35 out of 1077 genes, 3.3%	2.47e-05
biological_process	GO:0010638 positive regulation of organelle organization	40 out of 1077 genes, 3.7%	2.76e-05
biological_process	GO:0007346 regulation of mitotic cell cycle	39 out of 1077 genes, 3.7%	2.97e-05
biological_process	GO:0080135 regulation of cellular response to stress	43 out of 1077 genes, 4.1%	3.09e-05
biological_process	GO:0030036 actin cytoskeleton organization	32 out of 1077 genes, 3.0%	3.11e-05
biological_process	GO:0044085 cellular component biogenesis	165 out of 1077 genes, 15.3%	3.13e-05
biological_process	GO:0010647 positive regulation of cell communication	108 out of 1077 genes, 10.1%	3.64e-05
biological_process	GO:0007411 axon guidance	18 out of 1077 genes, 1.7%	4.04e-05
biological_process	GO:0051172 negative regulation of nitrogen compound metabolic process	144 out of 1077 genes, 13.4%	4.07e-05
biological_process	GO:0045937 positive regulation of phosphate metabolic process	71 out of 1077 genes, 6.7%	4.16e-05
biological_process	GO:0010562 positive regulation of phosphorus metabolic process	71 out of 1077 genes, 6.7%	4.16e-05
biological_process	GO:0048646 anatomical structure formation involved in morphogenesis	57 out of 1077 genes, 5.3%	5.54e-05
biological_process	GO:1901701 cellular response to oxygen-containing compound	63 out of 1077 genes, 5.9%	5.69e-05
biological_process	GO:0010564 regulation of cell cycle process	46 out of 1077 genes, 4.4%	6.18e-05
biological_process	GO:0046903 secretion	70 out of 1077 genes, 6.5%	6.23e-05
biological_process	GO:0010605 negative regulation of macromolecule metabolic process	158 out of 1077 genes, 14.8%	6.41e-05
biological_process	GO:0042592 homeostatic process	99 out of 1077 genes, 9.3%	7.31e-05
biological_process	GO:0050790 regulation of catalytic activity	139 out of 1077 genes, 13.0%	7.45e-05
biological_process	GO:0010941 regulation of cell death	104 out of 1077 genes, 9.7%	7.65e-05
biological_process	GO:0001932 regulation of protein phosphorylation	88 out of 1077 genes, 8.3%	0.0001
biological_process	GO:0007267 cell-cell signaling	66 out of 1077 genes, 6.2%	0.00012
biological_process	GO:0044087 regulation of cellular component biogenesis	60 out of 1077 genes, 5.6%	0.00013
biological_process	GO:0014070 response to organic cyclic compound	58 out of 1077 genes, 5.5%	0.00013
biological_process	GO:1902532 negative regulation of intracellular signal transduction	34 out of 1077 genes, 3.2%	0.00013
biological_process	GO:1901698 response to nitrogen compound	67 out of 1077 genes, 6.2%	0.00014
biological_process	GO:0042981 regulation of apoptotic process	96 out of 1077 genes, 9.0%	0.00014
biological_process	GO:0042221 response to chemical	257 out of 1077 genes, 23.9%	0.00016
biological_process	GO:0051050 positive regulation of transport	61 out of 1077 genes, 5.7%	0.00018
biological_process	GO:0043067 regulation of programmed cell death	97 out of 1077 genes, 9.0%	0.00018
biological_process	GO:0009896 positive regulation of catabolic process	28 out of 1077 genes, 2.6%	0.00019
biological_process	GO:0010629 negative regulation of gene expression	107 out of 1077 genes, 9.9%	0.00022
biological_process	GO:0065009 regulation of molecular function	191 out of 1077 genes, 17.8%	0.00024
biological_process	GO:0051962 positive regulation of nervous system development	35 out of 1077 genes, 3.3%	0.00025
biological_process	GO:0080134 regulation of response to stress	85 out of 1077 genes, 7.9%	0.00027
biological_process	GO:1903827 regulation of cellular protein localization	34 out of 1077 genes, 3.2%	0.00029
biological_process	GO:0010976 positive regulation of neuron projection development	19 out of 1077 genes, 1.8%	0.00031
biological_process	GO:0009967 positive regulation of signal transduction	99 out of 1077 genes, 9.2%	0.00032
biological_process	GO:0030155 regulation of cell adhesion	43 out of 1077 genes, 4.0%	0.00035
biological_process	GO:0050878 regulation of body fluid levels	33 out of 1077 genes, 3.1%	0.0004
biological_process	GO:0071407 cellular response to organic cyclic compound	34 out of 1077 genes, 3.2%	0.0004
biological_process	GO:0035239 tube morphogenesis	42 out of 1077 genes, 4.0%	0.00042
biological_process	GO:0010243 response to organonitrogen compound	59 out of 1077 genes, 5.5%	0.00043
biological_process	GO:0045936 negative regulation of phosphate metabolic process	36 out of 1077 genes, 3.4%	0.00046
biological_process	GO:0009790 embryo development	60 out of 1077 genes, 5.6%	0.00048
biological_process	GO:1901700 response to oxygen-containing compound	93 out of 1077 genes, 8.7%	0.00051
biological_process	GO:0016192 vesicle-mediated transport	110 out of 1077 genes, 10.3%	0.0006
biological_process	GO:0033043 regulation of organelle organization	78 out of 1077 genes, 7.3%	0.00061
biological_process	GO:0010563 negative regulation of phosphorus metabolic process	36 out of 1077 genes, 3.4%	0.00063
biological_process	GO:0046578 regulation of Ras protein signal transduction	16 out of 1077 genes, 1.5%	0.00093
biological_process	GO:0070647 protein modification by small protein conjugation or removal	59 out of 1077 genes, 5.5%	0.00095
biological_process	GO:0022402 cell cycle process	60 out of 1077 genes, 5.7%	0.00099
biological_process	GO:0042327 positive regulation of phosphorylation	66 out of 1077 genes, 6.2%	0.001
biological_process	GO:0009887 animal organ morphogenesis	59 out of 1077 genes, 5.6%	0.00129
biological_process	GO:0031329 regulation of cellular catabolic process	49 out of 1077 genes, 4.6%	0.00143
biological_process	GO:0009725 response to hormone	58 out of 1077 genes, 5.4%	0.00151
biological_process	GO:0000122 negative regulation of transcription by RNA polymerase II	54 out of 1077 genes, 5.1%	0.00154
biological_process	GO:1903047 mitotic cell cycle process	39 out of 1077 genes, 3.7%	0.00213
biological_process	GO:0040008 regulation of growth	45 out of 1077 genes, 4.2%	0.00216
biological_process	GO:0032940 secretion by cell	62 out of 1077 genes, 5.8%	0.00232
biological_process	GO:0072358 cardiovascular system development	34 out of 1077 genes, 3.2%	0.00233
biological_process	GO:0044770 cell cycle phase transition	18 out of 1077 genes, 1.8%	0.00235
biological_process	GO:0042176 regulation of protein catabolic process	25 out of 1077 genes, 2.4%	0.00242
biological_process	GO:0048013 ephrin receptor signaling pathway	6 out of 1077 genes, 0.6%	0.00244
biological_process	GO:0045931 positive regulation of mitotic cell cycle	11 out of 1077 genes, 1.0%	0.0025
biological_process	GO:2000113 negative regulation of cellular macromolecule biosynthetic process	87 out of 1077 genes, 8.1%	0.00258
biological_process	GO:0031400 negative regulation of protein modification process	38 out of 1077 genes, 3.5%	0.00261
biological_process	GO:0000278 mitotic cell cycle	44 out of 1077 genes, 4.2%	0.00329
biological_process	GO:0048870 cell motility	61 out of 1077 genes, 5.7%	0.00329
biological_process	GO:0051674 localization of cell	61 out of 1077 genes, 5.7%	0.00329
biological_process	GO:0051345 positive regulation of hydrolase activity	48 out of 1077 genes, 4.5%	0.00362
biological_process	GO:1903829 positive regulation of cellular protein localization	22 out of 1077 genes, 2.1%	0.00382
biological_process	GO:0007017 microtubule-based process	41 out of 1077 genes, 3.9%	0.00388
biological_process	GO:0000209 protein polyubiquitination	17 out of 1077 genes, 1.6%	0.00403
biological_process	GO:0042330 taxis	35 out of 1077 genes, 3.3%	0.00413
biological_process	GO:0008361 regulation of cell size	13 out of 1077 genes, 1.2%	0.0042
biological_process	GO:0051248 negative regulation of protein metabolic process	67 out of 1077 genes, 6.3%	0.00435
biological_process	GO:0018193 peptidyl-amino acid modification	54 out of 1077 genes, 5.0%	0.00477
biological_process	GO:0032269 negative regulation of cellular protein metabolic process	64 out of 1077 genes, 6.0%	0.00483
biological_process	GO:0032535 regulation of cellular component size	25 out of 1077 genes, 2.4%	0.00495
biological_process	GO:0043269 regulation of ion transport	43 out of 1077 genes, 4.0%	0.00559
biological_process	GO:0006935 chemotaxis	35 out of 1077 genes, 3.2%	0.00593
biological_process	GO:0001568 blood vessel development	32 out of 1077 genes, 3.0%	0.00598
biological_process	GO:0042326 negative regulation of phosphorylation	29 out of 1077 genes, 2.7%	0.00617
biological_process	GO:0048878 chemical homeostasis	67 out of 1077 genes, 6.2%	0.00646
biological_process	GO:0018212 peptidyl-tyrosine modification	14 out of 1077 genes, 1.3%	0.00819
biological_process	GO:0044772 mitotic cell cycle phase transition	18 out of 1077 genes, 1.7%	0.0084
biological_process	GO:0010634 positive regulation of epithelial cell migration	10 out of 1077 genes, 1.0%	0.00863
biological_process	GO:0031327 negative regulation of cellular biosynthetic process	94 out of 1077 genes, 8.8%	0.00937
biological_process	GO:0090066 regulation of anatomical structure size	33 out of 1077 genes, 3.1%	0.00961
biological_process	GO:0070201 regulation of establishment of protein localization	46 out of 1077 genes, 4.3%	0.00965
biological_process	GO:0043087 regulation of GTPase activity	31 out of 1077 genes, 2.9%	0.01063
biological_process	GO:0001944 vasculature development	33 out of 1077 genes, 3.1%	0.01073
biological_process	GO:0006470 protein dephosphorylation	15 out of 1077 genes, 1.4%	0.01105
biological_process	GO:0009890 negative regulation of biosynthetic process	95 out of 1077 genes, 8.9%	0.01115
biological_process	GO:0043549 regulation of kinase activity	54 out of 1077 genes, 5.0%	0.01147
biological_process	GO:0097435 supramolecular fiber organization	29 out of 1077 genes, 2.7%	0.01148
biological_process	GO:0006812 cation transport	52 out of 1077 genes, 4.8%	0.01162
biological_process	GO:0034097 response to cytokine	64 out of 1077 genes, 6.0%	0.01322
biological_process	GO:0016477 cell migration	54 out of 1077 genes, 5.1%	0.01455
biological_process	GO:0019216 regulation of lipid metabolic process	26 out of 1077 genes, 2.4%	0.01484
biological_process	GO:0006811 ion transport	80 out of 1077 genes, 7.5%	0.01496
biological_process	GO:0001934 positive regulation of protein phosphorylation	63 out of 1077 genes, 5.8%	0.01602
biological_process	GO:0018108 peptidyl-tyrosine phosphorylation	13 out of 1077 genes, 1.3%	0.01834
biological_process	GO:0051640 organelle localization	38 out of 1077 genes, 3.6%	0.01848
biological_process	GO:0044089 positive regulation of cellular component biogenesis	34 out of 1077 genes, 3.2%	0.01892
biological_process	GO:0010558 negative regulation of macromolecule biosynthetic process	90 out of 1077 genes, 8.4%	0.01896
biological_process	GO:0045934 negative regulation of nucleobase-containing compound metabolic process	90 out of 1077 genes, 8.4%	0.01914
biological_process	GO:0007610 behavior	37 out of 1077 genes, 3.5%	0.01962
biological_process	GO:0061061 muscle structure development	31 out of 1077 genes, 2.9%	0.01969
biological_process	GO:0007507 heart development	33 out of 1077 genes, 3.1%	0.02026
biological_process	GO:0033036 macromolecule localization	143 out of 1077 genes, 13.3%	0.02029
biological_process	GO:0060548 negative regulation of cell death	64 out of 1077 genes, 6.0%	0.02215
biological_process	GO:0034762 regulation of transmembrane transport	36 out of 1077 genes, 3.3%	0.02217
biological_process	GO:0001775 cell activation	65 out of 1077 genes, 6.1%	0.02351
biological_process	GO:0045892 negative regulation of transcription, DNA-templated	74 out of 1077 genes, 7.0%	0.0238
biological_process	GO:0048514 blood vessel morphogenesis	26 out of 1077 genes, 2.5%	0.02461
biological_process	GO:0034329 cell junction assembly	12 out of 1077 genes, 1.1%	0.02477
biological_process	GO:0032870 cellular response to hormone stimulus	39 out of 1077 genes, 3.7%	0.02736
biological_process	GO:0051641 cellular localization	142 out of 1077 genes, 13.2%	0.02781
biological_process	GO:0001933 negative regulation of protein phosphorylation	26 out of 1077 genes, 2.5%	0.02819
biological_process	GO:0031331 positive regulation of cellular catabolic process	23 out of 1077 genes, 2.2%	0.02878
biological_process	GO:0045620 negative regulation of lymphocyte differentiation	4 out of 1077 genes, 0.4%	0.02966
biological_process	GO:0045619 regulation of lymphocyte differentiation	12 out of 1077 genes, 1.1%	0.03178
biological_process	GO:0010942 positive regulation of cell death	43 out of 1077 genes, 4.0%	0.03184
biological_process	GO:0043254 regulation of protein complex assembly	30 out of 1077 genes, 2.8%	0.03237
biological_process	GO:0009605 response to external stimulus	120 out of 1077 genes, 11.1%	0.03565
biological_process	GO:0071229 cellular response to acid chemical	15 out of 1077 genes, 1.4%	0.03593
biological_process	GO:0051253 negative regulation of RNA metabolic process	82 out of 1077 genes, 7.7%	0.0394
biological_process	GO:0030900 forebrain development	26 out of 1077 genes, 2.4%	0.0413
biological_process	GO:0048010 vascular endothelial growth factor receptor signaling pathway	5 out of 1077 genes, 0.5%	0.0416
biological_process	GO:0045321 leukocyte activation	56 out of 1077 genes, 5.3%	0.04179
biological_process	GO:0019725 cellular homeostasis	54 out of 1077 genes, 5.0%	0.04364
biological_process	GO:0051336 regulation of hydrolase activity	78 out of 1077 genes, 7.3%	0.04639
biological_process	GO:0051493 regulation of cytoskeleton organization	33 out of 1077 genes, 3.1%	0.04743
biological_process	GO:0031396 regulation of protein ubiquitination	13 out of 1077 genes, 1.3%	0.0478
biological_process	GO:0045785 positive regulation of cell adhesion	26 out of 1077 genes, 2.5%	0.04906
