# Supplementary material for: SOX9 is a critical regulator of TSPAN8-mediated metastasis in pancreatic cancer
Source: Oncogene. 2021 Jun 23;40(30):4884–93. doi: 10.1038/s41388-021-01864-9 (PMC8321899; doi:10.1038/s41388-021-01864-9)
Supplement: Supplementary file 9 — Supplementary table 4 [file 41388_2021_1864_MOESM9_ESM.xls]

## Sheet: Sheet1
Supplementary Table 4. The shRNA and PCR primer oligonucleotides sequences in our research.
Oligonucleotides	Sense (5`-3`)	Anti-sense (5`-3`)
shRNA-TSPAN8#1	CCGGCATCAACCTATCGTCAGTCAACTCGAGTTGACTGACGATAGGTTGATGTTTTTG	ATTCAAAAACATCAACCTATCGTCAGTCAACTCGAGTTGACTGACGATAGGTTGATG
shRNA-TSPAN8#2	CCGGTGATCGCATTGTGAATGAAACCTCGAGGTTTCATTCACAATGCGATCATTTTTG	AATTCAAAAATGATCGCATTGTGAATGAAACCTCGAGGTTTCATTCACAATGCGATCA
shRNA-Sox9#1	CCGGACTTCTGAACGAGAGCGAGAA CTCGAG TTCTCGCTCTCGTTCAGAAGTTTTTTG	AATTCAAAAAACTTCTGAACGAGAGCGAGAACTCGAG TTCTCGCTCTCGTTCAGAAGT
shRNA-Sox9#2	CCGGACCTTCGATGTCAACGAGTTT CTCGAG AAACTCGTTGACATCGAAGGTTTTTT	AATTCAAAAAACCTTCGATGTCAACGAGTTTCTCGAG AAACTCGTTGACATCGAAGGT
Recombinant-TSPAN8	ATGGCAGGTGTGAGTGCCTG	TGTTCCCGATCTGGCAATAC
TSPAN8-EGFP	ATGGCAGGTGTGAGTGCCTG	GTTCCCGATCTGGCAATAC
SOX9	ATGAATCTCCTGGACCCCTTCA	AGGTCGAGTGAGCTGTGTGTAGAC
JUN	ATGACTGCAAAGATGGAAACGAC	AAATGTTTGCAACTGCTGCGT
TFAP4	ATGGAGTATTTCATGGTGCCCA	GGGAAGCTCCCCGTCCCC
NSFL1C	ATGGCGGCGGAGCGACAG	TGTTAACCGCTGCACGATGA
ETS1	ATGAGCTACTTTGTGGATTCTGCTG	CTCGTCGGCATCTGGCTTG
POU2F3	ATGGAGTCTCCAAGAACTGCTAAAG	GTGGAGGTAGGTGGAATGATTCC
NFATC3	ATGACTACTGCAAACTGTGGCG	GAGCCCATCAGATCTTCCTAAATC
EGR1	ATGGCCGCGGCCAAGGCC	GCAAATTTCAATTGTCCTGGGA
POU2F1	ATGGCGGACGGAGGAGCA	CTGTGCCTTGGAGGCGGT
POU3F1	ATGGCCACCACCGCGCAG	CTGCACTGAGCCGGGCAG
TSPAN8 promoter	CTAGGTACCGAGGGACAAAATTCTGGAAAGTGG	CTTCTCGAGGGGCCAGGATATTTATGATCCTTT
