# Supplementary material for: SOX9 is a critical regulator of TSPAN8-mediated metastasis in pancreatic cancer
Source: Oncogene. 2021 Jun 23;40(30):4884–93. doi: 10.1038/s41388-021-01864-9 (PMC8321899; doi:10.1038/s41388-021-01864-9)
Supplement: Supplementary file 10 — Supplementary table 5 [file 41388_2021_1864_MOESM10_ESM.xls]

## Sheet: Sheet1
Supplementary Table 5. The qPCR primer in our research.
Oligonucleotides	Sense (5`-3`)	Anti-sense (5`-3`)
TSPAN8	TGCCTGGAGATAGCCTTTGC	ACCACATAGCCAGAACAAGAAG
TSPAN8 promoter#1	CTAAAATTTGGTAGTATTCAATACATTC	GGATAGTTTCACAACCTTCTATTGAG
TSPAN8 promoter#2	CATGCTTGCTTATCGTGTAAAAC	TAATAGAAGGCAGCTGTCTCAGG
